# Supplementary material for: Exploring Photoreceptor Gene Expression and Seasonal Physiology in Mediterranean Swordfish (Xiphias gladius)
Source: Animals (Basel). 2024 Nov 14;14(22):3273. doi: 10.3390/ani14223273 (PMC11590907; doi:10.3390/ani14223273)
Supplement: Supplementary file 1 [file animals-14-03273-s001.zip]

Archive with 1 entries (1 files):
- animals-3164359-supplementary.pdf
